# Supplementary material for: The Role of Nuclear Factor-Kappa B in Fibrinogen-Induced Inflammatory Responses in Cultured Primary Neurons
Source: Biomolecules. 2022 Nov 23;12(12):1741. doi: 10.3390/biom12121741 (PMC9775651; doi:10.3390/biom12121741)
Supplement: Supplementary file 1 [file biomolecules-12-01741-s001.zip]

Archive with 1 entries (1 files):
- biomolecules-2022497-supplementary.pdf
